# Supplementary material for: Adaptive two-stage inverse sampling design to estimate density, abundance, and occupancy of rare and clustered populations
Source: PLoS One. 2021 Aug 18;16(8):e0255256. doi: 10.1371/journal.pone.0255256 (PMC8372892; doi:10.1371/journal.pone.0255256)
Supplement: S2 File — (ZIP) [file pone.0255256.s003.zip]

Archive with 2 entries (2 files):
- Codes for simulating ATIS.pdf
- SF1.pdf
